# Supplementary material for: Access to chiral dihydrophenanthridines via a palladium(0)-catalyzed Suzuki coupling and C–H arylation cascade reaction using new chiral-bridged biphenyl bifunctional ligands
Source: Chem Sci. 2024 Apr 4;15(18):6884–90. doi: 10.1039/d4sc00621f (PMC11077526; doi:10.1039/d4sc00621f)
Supplement: SC-015-D4SC00621F-s002 [file SC-015-D4SC00621F-s002.cif]

# Electronic Supplementary Material (ESI) for Chemical Science.
# This journal is © The Royal Society of Chemistry 2024

####################################################################### 
# 
# This file contains crystal structure data downloaded from the 
# Cambridge Structural Database (CSD) hosted by the Cambridge 
# Crystallographic Data Centre (CCDC).
# 
# Full information about CCDC data access policies and citation 
# guidelines are available at http://www.ccdc.cam.ac.uk/access/V1 
# 
# Audit and citation data items may have been added by the CCDC. 
# Please retain this information to preserve the provenance of 
# this file and to allow appropriate attribution of the data. 
# 
#######################################################################

data_a23101302aqlq
_database_code_depnum_ccdc_archive 'CCDC 2307693'
loop_
_audit_author_name
_audit_author_address
Chenbin-a
;sysu
China
;
_audit_update_record             
;
2023-11-14 deposited with the CCDC.	2024-04-02 downloaded from the CCDC.
;
_audit_creation_date             2023-10-14
_audit_creation_method           
;
Olex2 1.2
(compiled 2018.05.29 svn.r3508 for OlexSys, GUI svn.r5506)
;
_shelx_SHELXL_version_number     2014/7
_chemical_name_common            ?
_chemical_name_systematic        ?
_chemical_formula_moiety         'C25 H25 N O2, 0.08(H2 O1)'
_chemical_formula_sum            'C25 H25.17 N O2.08'
_chemical_formula_weight         372.96
_chemical_absolute_configuration ad
_chemical_melting_point          ?
_chemical_oxdiff_formula         C25H25.2NO2.1
_chemical_oxdiff_usercomment     371
loop_
_atom_type_symbol
_atom_type_description
_atom_type_scat_dispersion_real
_atom_type_scat_dispersion_imag
_atom_type_scat_source
C C 0.0181 0.0091 'International Tables Vol C Tables 4.2.6.8 and 6.1.1.4'
H H 0.0000 0.0000 'International Tables Vol C Tables 4.2.6.8 and 6.1.1.4'
N N 0.0311 0.0180 'International Tables Vol C Tables 4.2.6.8 and 6.1.1.4'
O O 0.0492 0.0322 'International Tables Vol C Tables 4.2.6.8 and 6.1.1.4'

_shelx_space_group_comment       
;
The symmetry employed for this shelxl refinement is uniquely defined
by the following loop, which should always be used as a source of
symmetry information in preference to the above space-group names.
They are only intended as comments.
;
_space_group_crystal_system      trigonal
_space_group_IT_number           152
_space_group_name_H-M_alt        'P 31 2 1'
_space_group_name_Hall           'P 31 2"'
loop_
_space_group_symop_operation_xyz
'x, y, z'
'-y, x-y, z+1/3'
'-x+y, -x, z+2/3'
'x-y, -y, -z+2/3'
'-x, -x+y, -z+1/3'
'y, x, -z'

_cell_length_a                   11.43405(6)
_cell_length_b                   11.43405(6)
_cell_length_c                   25.89293(13)
_cell_angle_alpha                90
_cell_angle_beta                 90
_cell_angle_gamma                120
_cell_volume                     2931.65(3)
_cell_formula_units_Z            6
_cell_measurement_reflns_used    39378
_cell_measurement_temperature    149.99(10)
_cell_measurement_theta_max      76.0070
_cell_measurement_theta_min      4.4180
_shelx_estimated_absorpt_T_max   0.975
_shelx_estimated_absorpt_T_min   0.912
_exptl_absorpt_coefficient_mu    0.628
_exptl_absorpt_correction_T_max  1.00000
_exptl_absorpt_correction_T_min  0.73457
_exptl_absorpt_correction_type   multi-scan
_exptl_absorpt_process_details   
;
CrysAlisPro 1.171.42.92a (Rigaku Oxford Diffraction, 2023)
Empirical absorption correction using spherical harmonics,
implemented in SCALE3 ABSPACK scaling algorithm.
;
_exptl_absorpt_special_details   ?
_exptl_crystal_colour            colourless
_exptl_crystal_colour_primary    colourless
_exptl_crystal_density_diffrn    1.268
_exptl_crystal_density_meas      ?
_exptl_crystal_density_method    ?
_exptl_crystal_description       block
_exptl_crystal_F_000             1193
_exptl_crystal_size_max          0.15
_exptl_crystal_size_mid          0.05
_exptl_crystal_size_min          0.04
_exptl_transmission_factor_max   ?
_exptl_transmission_factor_min   ?
_diffrn_reflns_av_R_equivalents  0.0614
_diffrn_reflns_av_unetI/netI     0.0169
_diffrn_reflns_Laue_measured_fraction_full 0.971
_diffrn_reflns_Laue_measured_fraction_max 0.972
_diffrn_reflns_limit_h_max       13
_diffrn_reflns_limit_h_min       -14
_diffrn_reflns_limit_k_max       14
_diffrn_reflns_limit_k_min       -14
_diffrn_reflns_limit_l_max       32
_diffrn_reflns_limit_l_min       -32
_diffrn_reflns_number            57622
_diffrn_reflns_point_group_measured_fraction_full 0.973
_diffrn_reflns_point_group_measured_fraction_max 0.973
_diffrn_reflns_theta_full        67.684
_diffrn_reflns_theta_max         76.125
_diffrn_reflns_theta_min         4.465
_diffrn_ambient_environment      N~2~
_diffrn_ambient_temperature      149.99(10)
_diffrn_detector                 'CCD plate'
_diffrn_detector_area_resol_mean 5.2913
_diffrn_detector_type            AtlasS2
_diffrn_measured_fraction_theta_full 0.971
_diffrn_measured_fraction_theta_max 0.972
_diffrn_measurement_details      
;
List of Runs (angles in degrees, time in seconds):

  # Type    Start    End  Width  t~exp~   \w     \q     \k     \f   Frames
#--------------------------------------------------------------------------
  1  \w      2.00  27.00   1.00    2.00    --   38.00  90.00-156.35   25
  2  \w    -98.00 -19.00   1.00    2.00    --  -41.94 -38.00-180.00   79
  3  \w   -112.00 -15.00   1.00    2.00    --  -41.94 -57.00 120.00   97
  4  \w   -101.00 -74.00   1.00    2.00    --  -41.94 -57.00 -30.00   27
  5  \w    -67.00 -17.00   1.00    2.00    --  -41.94 -57.00 -30.00   50
  6  \w   -118.00  -6.00   1.00    2.00    --  -41.94 -19.00 -90.00  112
  7  \w      6.00  81.00   1.00    2.00    --   41.94 -99.00   0.00   75
  8  \w     10.00  35.00   1.00    2.00    --   41.94  78.00 -42.18   25
  9  \w     27.00  94.00   1.00    2.00    --   41.94-125.00-150.00   67
 10  \w     14.00  39.00   1.00    2.00    --   46.00  81.00   0.50   25
 11  \w     13.00  38.00   1.00    2.00    --   46.00  82.00-156.35   25
 12  \w     14.00  42.00   1.00    2.00    --   46.00  81.00  55.05   28
 13  \w     13.00  38.00   1.00    2.00    --   46.00  82.00  91.46   25
 14  \w     25.00  54.00   1.00    2.00    --   54.00  71.00-108.66   29
 15  \w     83.00 129.00   1.00    2.00    --   58.00  70.00  18.19   46
 16  \w     28.00  54.00   1.00    2.00    --   58.00  70.00  18.19   26
 17  \w     29.00  54.00   1.00    2.00    --   58.00  71.00 140.60   25
 18  \w    101.00 130.00   1.00    2.00    --   58.00  71.00 140.60   29
 19  \w     37.00  62.00   1.00    2.00    --   66.00  70.00 -47.60   25
 20  \w    108.00 134.00   1.00    2.00    --   66.00  70.00 -47.60   26
 21  \w     37.00  62.00   1.00    2.00    --   66.00  69.00 -72.16   25
 22  \w     36.00  62.00   1.00    2.00    --   66.00  71.00 151.49   26
 23  \w     41.00  70.00   1.00    2.00    --   70.00  69.00-125.01   29
 24  \w     40.00  66.00   1.00    2.00    --   70.00  70.00  92.44   26
 25  \w    105.00 131.00   1.00    2.00    --   70.00  70.00-159.10   26
 26  \w    116.00 142.00   1.00    2.00    --   70.00  70.00  33.06   26
 27  \w     40.00  66.00   1.00    2.00    --   70.00  70.00-159.10   26
 28  \w     43.00  68.00   1.00    2.00    --   70.00  64.00-176.14   25
 29  \w     40.00  66.00   1.00    2.00    --   70.00  70.00  33.06   26
 30  \w     44.00  78.00   1.00    2.00    --   74.00  71.00 121.27   34
 31  \w     94.00 120.00   1.00    2.00    --   74.00  71.00 121.27   26
 32  \w     46.00  74.00   1.00    2.00    --   74.00  64.00 -17.42   28
 33  \w     48.00  74.00   1.00    8.00    --   78.00  70.00  43.71   26
 34  \w    134.00 160.00   1.00    8.00    --   90.00  68.00  41.85   26
 35  \w     60.00  93.00   1.00    8.00    --   90.00  70.00-108.20   33
 36  \w     61.00  94.00   1.00    8.00    --   90.00  68.00  41.85   33
 37  \w     64.00  90.00   1.00    8.00    --   90.00  56.00   9.55   26
 38  \w    102.00 161.00   1.00    8.00    --   90.00  69.00-139.78   59
 39  \w     61.00  89.00   1.00    8.00    --   90.00  69.00-139.78   28
 40  \w     62.00  93.00   1.00    8.00    --   90.00  62.00 -48.57   31
 41  \w     70.00  96.00   1.00    8.00    --   94.00  46.00  -3.66   26
 42  \w     66.00  97.00   1.00    8.00    --   94.00  61.00 103.15   31
 43  \w     67.00 101.00   1.00    8.00    --   94.00  57.00 167.09   34
 44  \w    146.00 172.00   1.00    8.00    --  106.00  65.00 -22.41   26
 45  \w     78.00 125.00   1.00    8.00    --  106.00  65.00 -22.41   47
 46  \w     33.00 104.00   1.00    8.00    --  111.00 -94.00 -60.00   71
 47  \w     83.00 175.00   1.00    8.00    --  111.00  61.00  90.00   92
 48  \w     42.00 107.00   1.00    8.00    --  111.00-111.00 150.00   65
 49  \w     84.00 171.00   1.00    8.00    --  111.00  61.00  30.00   87
 50  \w    143.00 171.00   1.00    8.00    --  111.00  61.00   0.00   28
 51  \w     84.00 140.00   1.00    8.00    --  111.00  61.00   0.00   56
 52  \w    115.00 172.00   1.00    8.00    --  111.00  61.00-150.00   57
 53  \w     83.00 112.00   1.00    8.00    --  111.00  61.00-150.00   29
 54  \w     83.00 156.00   1.00    8.00    --  111.00  61.00-180.00   73
 55  \w     47.00  74.00   1.00    8.00    --  111.00 -94.00 -30.00   27
 56  \w     83.00 154.00   1.00    8.00    --  111.00  61.00 -60.00   71
 57  \w    141.00 176.00   1.00    8.00    --  111.00  61.00 120.00   35
 58  \w     83.00 135.00   1.00    8.00    --  111.00  61.00 120.00   52
 59  \w     44.00 109.00   1.00    8.00    --  111.00-111.00 -90.00   65
 60  \w     41.00 109.00   1.00    8.00    --  111.00-111.00  90.00   68
 61  \w     84.00 112.00   1.00    8.00    --  111.00  61.00-120.00   28
 62  \w    115.00 166.00   1.00    8.00    --  111.00  61.00-120.00   51
 63  \w     83.00 163.00   1.00    8.00    --  111.00  61.00  60.00   80
 64  \w     39.00  75.00   1.00    8.00    --  111.00-111.00  60.00   36
 65  \w    109.00 177.00   1.00    8.00    --  111.00 111.00 -60.00   68
 66  \w     45.00  82.00   1.00    8.00    --  111.00-111.00 120.00   37
 67  \w     83.00 172.00   1.00    8.00    --  111.00  61.00 150.00   89
 68  \w     48.00 109.00   1.00    8.00    --  111.00-111.00  30.00   61
 69  \w     83.00 178.00   1.00    8.00    --  111.00  61.00 -90.00   95
 70  \w     83.00 108.00   1.00    8.00    --  111.00-111.00-180.00   25
 71  \w     44.00  73.00   1.00    8.00    --  111.00-111.00-180.00   29
 72  \w     50.00 103.00   1.00    8.00    --  111.00-111.00-120.00   53
;
_diffrn_measurement_device       'four-circle diffractometer'
_diffrn_measurement_device_type  'SuperNova, Dual, Cu at home/near, AtlasS2'
_diffrn_measurement_method       '\w scans'
_diffrn_orient_matrix_type       
'CrysAlisPro convention (1999,Acta A55,543-557)'
_diffrn_orient_matrix_UB_11      0.0103759000
_diffrn_orient_matrix_UB_12      0.1063135000
_diffrn_orient_matrix_UB_13      -0.0391012000
_diffrn_orient_matrix_UB_21      -0.0262009000
_diffrn_orient_matrix_UB_22      -0.0994663000
_diffrn_orient_matrix_UB_23      -0.0445660000
_diffrn_orient_matrix_UB_31      -0.1530016000
_diffrn_orient_matrix_UB_32      -0.0548344000
_diffrn_orient_matrix_UB_33      0.0049746000
_diffrn_oxdiff_digest_frames     
;
0147483cd1f0d7435140473481e48cb6a5032715934
;
_diffrn_oxdiff_digest_hkl        
;
01ddb8f28627720fd303f5a17c6f2f3bd68c49
;
_diffrn_radiation_monochromator  mirror
_diffrn_radiation_probe          x-ray
_diffrn_radiation_type           CuK\a
_diffrn_radiation_wavelength     1.54184
_diffrn_source                   'micro-focus sealed X-ray tube'
_diffrn_source_type              'SuperNova (Cu) X-ray Source'
_reflns_Friedel_coverage         0.740
_reflns_Friedel_fraction_full    0.977
_reflns_Friedel_fraction_max     0.975
_reflns_number_gt                3934
_reflns_number_total             3980
_reflns_odcompleteness_completeness 99.96
_reflns_odcompleteness_iscentric 1
_reflns_odcompleteness_theta     71.98
_reflns_special_details          
;
 Reflections were merged by SHELXL according to the crystal
 class for the calculation of statistics and refinement.
 
 _reflns_Friedel_fraction is defined as the number of unique
 Friedel pairs measured divided by the number that would be
 possible theoretically, ignoring centric projections and
 systematic absences.
;
_reflns_threshold_expression     'I > 2\s(I)'
_computing_cell_refinement       'CrysAlisPro 1.171.42.92a (Rigaku OD, 2023)'
_computing_data_collection       'CrysAlisPro 1.171.42.92a (Rigaku OD, 2023)'
_computing_data_reduction        'CrysAlisPro 1.171.42.92a (Rigaku OD, 2023)'
_computing_molecular_graphics    'Olex2 (Dolomanov et al., 2009)'
_computing_publication_material  'Olex2 (Dolomanov et al., 2009)'
_computing_structure_refinement  'ShelXL (Sheldrick, 2015)'
_computing_structure_solution    'ShelXT (Sheldrick, 2015)'
_refine_diff_density_max         0.155
_refine_diff_density_min         -0.143
_refine_diff_density_rms         0.031
_refine_ls_abs_structure_details 
;
 Flack x determined using 1666 quotients [(I+)-(I-)]/[(I+)+(I-)]
 (Parsons, Flack and Wagner, Acta Cryst. B69 (2013) 249-259).
;
_refine_ls_abs_structure_Flack   0.03(6)
_refine_ls_extinction_coef       0.00057(18)
_refine_ls_extinction_expression Fc^*^=kFc[1+0.001xFc^2^\l^3^/sin(2\q)]^-1/4^
_refine_ls_extinction_method     'SHELXL-2014/7 (Sheldrick 2014'
_refine_ls_goodness_of_fit_ref   1.026
_refine_ls_hydrogen_treatment    constr
_refine_ls_matrix_type           full
_refine_ls_number_parameters     268
_refine_ls_number_reflns         3980
_refine_ls_number_restraints     6
_refine_ls_R_factor_all          0.0275
_refine_ls_R_factor_gt           0.0272
_refine_ls_restrained_S_all      1.025
_refine_ls_shift/su_max          0.001
_refine_ls_shift/su_mean         0.000
_refine_ls_structure_factor_coef Fsqd
_refine_ls_weighting_details     
'w=1/[\s^2^(Fo^2^)+(0.0513P)^2^+0.2475P] where P=(Fo^2^+2Fc^2^)/3'
_refine_ls_weighting_scheme      calc
_refine_ls_wR_factor_gt          0.0729
_refine_ls_wR_factor_ref         0.0733
_refine_special_details          ?
_olex2_refinement_description    
;
1. Fixed Uiso
 At 1.2 times of:
  All C(H) groups
 At 1.5 times of:
  All C(H,H,H) groups, All O(H,H) groups
2. Uiso/Uaniso restraints and constraints
Uanis(O3) \\sim Ueq: with sigma of 0.002 and sigma for terminal atoms of 0.004
3. Others
 Fixed Sof: O3(0.08333) H3a(0.08333) H3b(0.08333)
4.a Riding coordinates:
 O3(H3a,H3b)
4.b Ternary CH refined with riding coordinates:
 C1(H1)
4.c Aromatic/amide H refined with riding coordinates:
 C3(H3), C5(H5), C10(H10), C11(H11), C12(H12), C13(H13), C15(H15), C17(H17),
 C19(H19)
4.d Idealised Me refined as rotating group:
 C21(H21a,H21b,H21c), C22(H22a,H22b,H22c), C23(H23a,H23b,H23c), C24(H24a,H24b,
 H24c), C25(H25a,H25b,H25c)
;
_atom_sites_solution_hydrogens   mixed
_atom_sites_solution_primary     dual
_atom_sites_solution_secondary   ?
loop_
_atom_site_label
_atom_site_type_symbol
_atom_site_fract_x
_atom_site_fract_y
_atom_site_fract_z
_atom_site_U_iso_or_equiv
_atom_site_adp_type
_atom_site_occupancy
_atom_site_site_symmetry_order
_atom_site_calc_flag
_atom_site_refinement_flags_posn
_atom_site_refinement_flags_adp
_atom_site_refinement_flags_occupancy
_atom_site_disorder_assembly
_atom_site_disorder_group
O1 O -0.66748(11) -0.83516(12) -0.72861(4) 0.0322(2) Uani 1 1 d . . . . .
O2 O -0.57633(11) -0.62049(12) -0.75640(4) 0.0322(3) Uani 1 1 d . . . . .
N1 N -0.44540(12) -0.68441(12) -0.71419(4) 0.0216(2) Uani 1 1 d . . . . .
C1 C -0.42158(13) -0.79047(13) -0.69301(5) 0.0203(3) Uani 1 1 d . . . . .
H1 H -0.4985 -0.8794 -0.7044 0.024 Uiso 1 1 calc R . . . .
C2 C -0.29458(13) -0.77554(13) -0.71757(5) 0.0201(3) Uani 1 1 d . . . . .
C3 C -0.28838(14) -0.89141(14) -0.72828(5) 0.0230(3) Uani 1 1 d . . . . .
H3 H -0.3622 -0.9774 -0.7194 0.028 Uiso 1 1 calc R . . . .
C4 C -0.17502(15) -0.88257(14) -0.75192(5) 0.0241(3) Uani 1 1 d . . . . .
C5 C -0.07118(14) -0.75473(14) -0.76553(5) 0.0228(3) Uani 1 1 d . . . . .
H5 H 0.0053 -0.7479 -0.7828 0.027 Uiso 1 1 calc R . . . .
C6 C -0.07316(14) -0.63626(14) -0.75519(5) 0.0213(3) Uani 1 1 d . . . . .
C7 C -0.18731(13) -0.64613(13) -0.72967(5) 0.0195(2) Uani 1 1 d . . . . .
C8 C -0.20365(14) -0.52946(13) -0.71555(4) 0.0202(3) Uani 1 1 d . . . . .
C9 C -0.33588(14) -0.54995(14) -0.70971(5) 0.0212(3) Uani 1 1 d . . . . .
C10 C -0.35575(15) -0.44302(15) -0.69646(5) 0.0254(3) Uani 1 1 d . . . . .
H10 H -0.4449 -0.4584 -0.6923 0.030 Uiso 1 1 calc R . . . .
C11 C -0.24654(17) -0.31462(15) -0.68931(6) 0.0293(3) Uani 1 1 d . . . . .
H11 H -0.2609 -0.2416 -0.6815 0.035 Uiso 1 1 calc R . . . .
C12 C -0.11609(17) -0.29247(15) -0.69354(6) 0.0305(3) Uani 1 1 d . . . . .
H12 H -0.0410 -0.2047 -0.6880 0.037 Uiso 1 1 calc R . . . .
C13 C -0.09572(15) -0.39911(14) -0.70589(5) 0.0257(3) Uani 1 1 d . . . . .
H13 H -0.0060 -0.3833 -0.7079 0.031 Uiso 1 1 calc R . . . .
C14 C -0.42329(14) -0.78888(13) -0.63390(5) 0.0210(3) Uani 1 1 d . . . . .
C15 C -0.54727(14) -0.83718(14) -0.60916(5) 0.0236(3) Uani 1 1 d . . . . .
H15 H -0.6276 -0.8726 -0.6291 0.028 Uiso 1 1 calc R . . . .
C16 C -0.55499(16) -0.83417(14) -0.55542(6) 0.0265(3) Uani 1 1 d . . . . .
C17 C -0.43690(17) -0.78556(15) -0.52681(5) 0.0281(3) Uani 1 1 d . . . . .
H17 H -0.4415 -0.7844 -0.4902 0.034 Uiso 1 1 calc R . . . .
C18 C -0.31179(16) -0.73846(15) -0.55061(5) 0.0265(3) Uani 1 1 d . . . . .
C19 C -0.30613(14) -0.73958(14) -0.60449(5) 0.0230(3) Uani 1 1 d . . . . .
H19 H -0.2214 -0.7063 -0.6212 0.028 Uiso 1 1 calc R . . . .
C20 C -0.57200(14) -0.72240(15) -0.73256(5) 0.0240(3) Uani 1 1 d . . . . .
C21 C -0.16267(18) -1.00576(16) -0.76173(7) 0.0356(3) Uani 1 1 d . . . . .
H21A H -0.1041 -1.0115 -0.7355 0.053 Uiso 1 1 calc GR . . . .
H21B H -0.1236 -0.9992 -0.7960 0.053 Uiso 1 1 calc GR . . . .
H21C H -0.2523 -1.0867 -0.7601 0.053 Uiso 1 1 calc GR . . . .
C22 C 0.04800(14) -0.50584(15) -0.77229(5) 0.0255(3) Uani 1 1 d . . . . .
H22A H 0.1083 -0.4632 -0.7428 0.038 Uiso 1 1 calc GR . . . .
H22B H 0.0182 -0.4450 -0.7858 0.038 Uiso 1 1 calc GR . . . .
H22C H 0.0963 -0.5246 -0.7994 0.038 Uiso 1 1 calc GR . . . .
C23 C -0.68920(17) -0.88058(17) -0.52926(6) 0.0342(3) Uani 1 1 d . . . . .
H23A H -0.7561 -0.9692 -0.5428 0.051 Uiso 1 1 calc GR . . . .
H23B H -0.7192 -0.8153 -0.5360 0.051 Uiso 1 1 calc GR . . . .
H23C H -0.6794 -0.8873 -0.4920 0.051 Uiso 1 1 calc GR . . . .
C24 C -0.18564(18) -0.6891(2) -0.51843(6) 0.0369(4) Uani 1 1 d . . . . .
H24A H -0.1060 -0.6379 -0.5403 0.055 Uiso 1 1 calc GR . . . .
H24B H -0.1834 -0.7665 -0.5033 0.055 Uiso 1 1 calc GR . . . .
H24C H -0.1856 -0.6306 -0.4907 0.055 Uiso 1 1 calc GR . . . .
C25 C -0.70726(18) -0.6498(2) -0.77415(7) 0.0419(4) Uani 1 1 d . . . . .
H25A H -0.7334 -0.5904 -0.7566 0.063 Uiso 1 1 calc GR . . . .
H25B H -0.7735 -0.7442 -0.7665 0.063 Uiso 1 1 calc GR . . . .
H25C H -0.7042 -0.6348 -0.8115 0.063 Uiso 1 1 calc GR . . . .
O3 O 0.106(2) 0.000(4) -0.6721(10) 0.026(3) Uani 0.0833 1 d . U P A -1
H3A H 0.1858 0.0407 -0.6859 0.040 Uiso 0.0833 1 d R . P A -1
H3B H 0.0987 -0.0624 -0.6511 0.040 Uiso 0.0833 1 d R . P A -1

loop_
_atom_site_aniso_label
_atom_site_aniso_U_11
_atom_site_aniso_U_22
_atom_site_aniso_U_33
_atom_site_aniso_U_23
_atom_site_aniso_U_13
_atom_site_aniso_U_12
O1 0.0233(5) 0.0339(6) 0.0363(5) -0.0023(4) -0.0020(4) 0.0120(5)
O2 0.0260(5) 0.0422(6) 0.0328(5) 0.0079(5) -0.0016(4) 0.0204(5)
N1 0.0195(5) 0.0241(6) 0.0221(5) 0.0026(4) 0.0008(4) 0.0115(5)
C1 0.0185(6) 0.0203(6) 0.0214(6) 0.0009(5) 0.0014(5) 0.0091(5)
C2 0.0206(6) 0.0225(6) 0.0171(5) 0.0010(4) 0.0006(4) 0.0108(5)
C3 0.0240(6) 0.0207(6) 0.0232(6) 0.0018(5) 0.0018(5) 0.0102(5)
C4 0.0276(7) 0.0252(6) 0.0233(6) -0.0012(5) -0.0014(5) 0.0161(6)
C5 0.0205(6) 0.0293(7) 0.0215(6) -0.0004(5) 0.0004(5) 0.0145(5)
C6 0.0203(6) 0.0245(6) 0.0185(5) 0.0004(5) -0.0014(5) 0.0107(5)
C7 0.0203(6) 0.0204(6) 0.0178(5) 0.0003(5) -0.0018(5) 0.0103(5)
C8 0.0230(6) 0.0213(6) 0.0171(5) 0.0017(4) -0.0001(4) 0.0117(5)
C9 0.0244(6) 0.0240(6) 0.0174(5) 0.0028(5) 0.0008(5) 0.0138(5)
C10 0.0316(7) 0.0291(7) 0.0221(6) 0.0045(5) 0.0039(5) 0.0203(6)
C11 0.0426(8) 0.0248(7) 0.0268(7) 0.0023(5) 0.0042(6) 0.0216(7)
C12 0.0363(8) 0.0208(6) 0.0308(7) -0.0009(5) 0.0005(6) 0.0116(6)
C13 0.0258(7) 0.0243(7) 0.0259(6) 0.0012(5) 0.0002(5) 0.0117(6)
C14 0.0256(6) 0.0171(6) 0.0225(6) 0.0033(4) 0.0041(5) 0.0123(5)
C15 0.0245(6) 0.0207(6) 0.0265(6) 0.0037(5) 0.0035(5) 0.0120(5)
C16 0.0332(7) 0.0224(6) 0.0282(6) 0.0071(5) 0.0102(6) 0.0171(6)
C17 0.0413(8) 0.0271(7) 0.0204(6) 0.0054(5) 0.0060(5) 0.0206(6)
C18 0.0328(7) 0.0257(7) 0.0242(6) 0.0040(5) 0.0005(5) 0.0170(6)
C19 0.0233(6) 0.0230(6) 0.0235(6) 0.0041(5) 0.0035(5) 0.0123(5)
C20 0.0223(6) 0.0334(7) 0.0189(5) -0.0006(5) 0.0010(5) 0.0158(6)
C21 0.0394(9) 0.0297(8) 0.0443(8) 0.0013(6) 0.0065(7) 0.0223(7)
C22 0.0190(6) 0.0276(7) 0.0255(6) -0.0005(5) 0.0015(5) 0.0083(5)
C23 0.0376(8) 0.0360(8) 0.0331(7) 0.0076(6) 0.0154(6) 0.0214(7)
C24 0.0389(9) 0.0486(10) 0.0239(6) 0.0042(6) -0.0028(6) 0.0223(8)
C25 0.0313(8) 0.0545(11) 0.0454(9) 0.0043(8) -0.0078(7) 0.0257(8)
O3 0.028(5) 0.027(4) 0.025(8) 0.000(5) -0.001(4) 0.014(4)

_geom_special_details            
;
 All esds (except the esd in the dihedral angle between two l.s. planes)
 are estimated using the full covariance matrix.  The cell esds are taken
 into account individually in the estimation of esds in distances, angles
 and torsion angles; correlations between esds in cell parameters are only
 used when they are defined by crystal symmetry.  An approximate (isotropic)
 treatment of cell esds is used for estimating esds involving l.s. planes.
;
loop_
_geom_bond_atom_site_label_1
_geom_bond_atom_site_label_2
_geom_bond_distance
_geom_bond_site_symmetry_2
_geom_bond_publ_flag
O1 C20 1.2071(19) . ?
O2 C20 1.3412(18) . ?
O2 C25 1.4362(19) . ?
N1 C1 1.4751(16) . ?
N1 C9 1.4213(18) . ?
N1 C20 1.3717(18) . ?
C1 C2 1.5146(18) . ?
C1 C14 1.5310(17) . ?
C2 C3 1.3896(19) . ?
C2 C7 1.4062(18) . ?
C3 C4 1.3906(19) . ?
C4 C5 1.391(2) . ?
C4 C21 1.5057(19) . ?
C5 C6 1.392(2) . ?
C6 C7 1.4162(19) . ?
C6 C22 1.5077(19) . ?
C7 C8 1.4824(18) . ?
C8 C9 1.4175(19) . ?
C8 C13 1.403(2) . ?
C9 C10 1.3936(19) . ?
C10 C11 1.384(2) . ?
C11 C12 1.387(2) . ?
C12 C13 1.388(2) . ?
C14 C15 1.3937(19) . ?
C14 C19 1.3918(19) . ?
C15 C16 1.396(2) . ?
C16 C17 1.389(2) . ?
C16 C23 1.510(2) . ?
C17 C18 1.395(2) . ?
C18 C19 1.3969(19) . ?
C18 C24 1.510(2) . ?

loop_
_geom_angle_atom_site_label_1
_geom_angle_atom_site_label_2
_geom_angle_atom_site_label_3
_geom_angle
_geom_angle_site_symmetry_1
_geom_angle_site_symmetry_3
_geom_angle_publ_flag
C20 O2 C25 115.56(13) . . ?
C9 N1 C1 115.72(11) . . ?
C20 N1 C1 117.91(12) . . ?
C20 N1 C9 126.18(12) . . ?
N1 C1 C2 108.18(10) . . ?
N1 C1 C14 110.68(10) . . ?
C2 C1 C14 115.83(11) . . ?
C3 C2 C1 118.64(12) . . ?
C3 C2 C7 121.69(12) . . ?
C7 C2 C1 119.66(11) . . ?
C2 C3 C4 120.57(12) . . ?
C3 C4 C5 117.56(12) . . ?
C3 C4 C21 121.75(13) . . ?
C5 C4 C21 120.67(13) . . ?
C4 C5 C6 123.58(13) . . ?
C5 C6 C7 118.36(13) . . ?
C5 C6 C22 116.87(12) . . ?
C7 C6 C22 124.76(13) . . ?
C2 C7 C6 118.17(12) . . ?
C2 C7 C8 117.12(12) . . ?
C6 C7 C8 124.70(12) . . ?
C9 C8 C7 118.79(12) . . ?
C13 C8 C7 124.08(13) . . ?
C13 C8 C9 117.11(12) . . ?
C8 C9 N1 117.40(11) . . ?
C10 C9 N1 121.81(13) . . ?
C10 C9 C8 120.64(13) . . ?
C11 C10 C9 120.47(14) . . ?
C10 C11 C12 120.05(14) . . ?
C11 C12 C13 119.68(15) . . ?
C12 C13 C8 121.97(14) . . ?
C15 C14 C1 118.13(12) . . ?
C19 C14 C1 122.44(12) . . ?
C19 C14 C15 119.42(12) . . ?
C14 C15 C16 120.85(14) . . ?
C15 C16 C23 120.27(14) . . ?
C17 C16 C15 118.73(13) . . ?
C17 C16 C23 120.99(13) . . ?
C16 C17 C18 121.52(13) . . ?
C17 C18 C19 118.75(13) . . ?
C17 C18 C24 120.27(13) . . ?
C19 C18 C24 120.97(13) . . ?
C14 C19 C18 120.70(12) . . ?
O1 C20 O2 124.09(13) . . ?
O1 C20 N1 123.81(13) . . ?
O2 C20 N1 112.09(12) . . ?

loop_
_geom_torsion_atom_site_label_1
_geom_torsion_atom_site_label_2
_geom_torsion_atom_site_label_3
_geom_torsion_atom_site_label_4
_geom_torsion
_geom_torsion_site_symmetry_1
_geom_torsion_site_symmetry_2
_geom_torsion_site_symmetry_3
_geom_torsion_site_symmetry_4
_geom_torsion_publ_flag
N1 C1 C2 C3 -144.47(11) . . . . ?
N1 C1 C2 C7 34.57(16) . . . . ?
N1 C1 C14 C15 73.15(15) . . . . ?
N1 C1 C14 C19 -105.95(14) . . . . ?
N1 C9 C10 C11 176.04(13) . . . . ?
C1 N1 C9 C8 36.33(16) . . . . ?
C1 N1 C9 C10 -139.15(12) . . . . ?
C1 N1 C20 O1 6.26(19) . . . . ?
C1 N1 C20 O2 -172.33(11) . . . . ?
C1 C2 C3 C4 178.48(12) . . . . ?
C1 C2 C7 C6 -176.57(11) . . . . ?
C1 C2 C7 C8 2.23(17) . . . . ?
C1 C14 C15 C16 -177.82(12) . . . . ?
C1 C14 C19 C18 179.27(12) . . . . ?
C2 C1 C14 C15 -163.27(12) . . . . ?
C2 C1 C14 C19 17.63(18) . . . . ?
C2 C3 C4 C5 -1.78(19) . . . . ?
C2 C3 C4 C21 177.08(13) . . . . ?
C2 C7 C8 C9 -23.70(16) . . . . ?
C2 C7 C8 C13 154.26(13) . . . . ?
C3 C2 C7 C6 2.43(18) . . . . ?
C3 C2 C7 C8 -178.77(11) . . . . ?
C3 C4 C5 C6 2.3(2) . . . . ?
C4 C5 C6 C7 -0.4(2) . . . . ?
C4 C5 C6 C22 179.66(12) . . . . ?
C5 C6 C7 C2 -1.96(18) . . . . ?
C5 C6 C7 C8 179.34(12) . . . . ?
C6 C7 C8 C9 155.02(12) . . . . ?
C6 C7 C8 C13 -27.02(19) . . . . ?
C7 C2 C3 C4 -0.54(19) . . . . ?
C7 C8 C9 N1 4.45(17) . . . . ?
C7 C8 C9 C10 179.98(11) . . . . ?
C7 C8 C13 C12 179.00(12) . . . . ?
C8 C9 C10 C11 0.71(19) . . . . ?
C9 N1 C1 C2 -54.29(14) . . . . ?
C9 N1 C1 C14 73.59(14) . . . . ?
C9 N1 C20 O1 -168.48(13) . . . . ?
C9 N1 C20 O2 12.93(18) . . . . ?
C9 C8 C13 C12 -3.0(2) . . . . ?
C9 C10 C11 C12 -2.3(2) . . . . ?
C10 C11 C12 C13 1.2(2) . . . . ?
C11 C12 C13 C8 1.5(2) . . . . ?
C13 C8 C9 N1 -173.65(11) . . . . ?
C13 C8 C9 C10 1.88(18) . . . . ?
C14 C1 C2 C3 90.65(14) . . . . ?
C14 C1 C2 C7 -90.31(14) . . . . ?
C14 C15 C16 C17 -1.8(2) . . . . ?
C14 C15 C16 C23 177.03(13) . . . . ?
C15 C14 C19 C18 0.2(2) . . . . ?
C15 C16 C17 C18 0.9(2) . . . . ?
C16 C17 C18 C19 0.6(2) . . . . ?
C16 C17 C18 C24 -178.68(14) . . . . ?
C17 C18 C19 C14 -1.1(2) . . . . ?
C19 C14 C15 C16 1.3(2) . . . . ?
C20 N1 C1 C2 130.43(12) . . . . ?
C20 N1 C1 C14 -101.69(13) . . . . ?
C20 N1 C9 C8 -148.83(12) . . . . ?
C20 N1 C9 C10 35.69(19) . . . . ?
C21 C4 C5 C6 -176.61(13) . . . . ?
C22 C6 C7 C2 178.01(12) . . . . ?
C22 C6 C7 C8 -0.7(2) . . . . ?
C23 C16 C17 C18 -177.96(13) . . . . ?
C24 C18 C19 C14 178.13(14) . . . . ?
C25 O2 C20 O1 4.9(2) . . . . ?
C25 O2 C20 N1 -176.52(13) . . . . ?

_shelx_res_file                  
;
    a23101302aqlq.res created by SHELXL-2014/7

TITL a23101302aqlq_a.res in P3(2)21
REM Old TITL A23101302AQLQ in P3(1)21
REM SHELXT solution in P3(2)21
REM R1 0.113, Rweak 0.021, Alpha 0.004, Orientation as input
REM Flack x = 0.133 ( 0.272 ) from Parsons' quotients
REM Formula found by SHELXT: C25 O3
CELL 1.54184 11.434051 11.434051 25.892933 90 90 120
ZERR 6 0.000056 0.000056 0.000129 0 0 0
LATT -1
SYMM -Y,+X-Y,0.333+Z
SYMM +Y-X,-X,0.667+Z
SYMM -Y+X,-Y,0.667-Z
SYMM -X,-X+Y,0.333-Z
SYMM +Y,+X,-Z
SFAC C H N O
UNIT 150 151 6 12.5
ISOR 0.002 0.004 O3

L.S. 12
PLAN  20
SIZE 0.04 0.05 0.15
TEMP -123
conf
list 4
fmap 2
acta
OMIT 0 5 10
OMIT -5 5 6
OMIT 0 2 13
OMIT -1 1 18
OMIT -2 2 13
OMIT 0 3 11
OMIT -4 4 8
OMIT -2 2 19
OMIT -4 6 9
OMIT -5 5 5
OMIT -1 1 14
OMIT 5 7 2
OMIT -5 12 2
OMIT -6 6 6
OMIT -1 1 1
OMIT -5 4 1
OMIT -7 7 3
OMIT 0 2 17
OMIT -1 4 8
OMIT -3 3 11
OMIT -6 4 9
OMIT 1 3 8
OMIT -1 1 21
OMIT -2 2 16
OMIT -10 6 8
OMIT -6 6 7
OMIT -8 5 10
OMIT -7 4 6
OMIT -4 5 2
OMIT -7 7 4
OMIT -5 4 3
OMIT -8 5 2
OMIT -5 8 10
OMIT 0 3 10
OMIT 0 7 8
OMIT -5 5 15
OMIT 0 4 5
OMIT -3 3 25
OMIT 0 5 0
OMIT 0 4 3
OMIT 0 5 6
OMIT -4 5 1
OMIT 0 1 18
OMIT 0 6 4
OMIT -5 4 17
OMIT -4 10 4
OMIT 0 0 12
OMIT 2 3 6
OMIT -6 10 5
OMIT -6 10 8
OMIT 0 6 11
OMIT -4 3 10
OMIT -12 10 9
OMIT 1 4 3
OMIT -4 7 6
OMIT -5 5 10
OMIT 0 3 0
OMIT -4 10 10
OMIT 1 1 31
OMIT -1 1 10
OMIT -4 9 7
OMIT 1 6 1
OMIT -4 10 6
OMIT 0 2 16
OMIT -7 13 11
OMIT -5 8 2
OMIT -3 6 0
OMIT -6 4 8
OMIT 1 4 2
OMIT -4 4 14
OMIT -4 5 17
OMIT -1 2 31
OMIT -1 1 13
OMIT -5 9 10
OMIT -13 7 11
OMIT -3 10 11
OMIT 0 0 24
OMIT 4 5 7
OMIT -3 4 13
OMIT 0 4 6
OMIT -8 8 13
OMIT 0 6 0
OMIT 2 3 7
OMIT 1 8 15
OMIT -9 5 10
OMIT 0 1 13
OMIT -10 6 5
OMIT 0 3 14
OMIT -4 8 3
OMIT 5 5 3
OMIT -6 6 2
OMIT 3 3 3
OMIT 0 1 16
OMIT -3 8 4
OMIT -5 4 2
OMIT -6 6 1
OMIT 0 9 8
OMIT 4 7 16
REM <olex2.extras>
REM <HklSrc "%.\\A23101302AQLQ.hkl">
REM </olex2.extras>

WGHT    0.051300    0.247500
EXTI    0.000568
FVAR       4.72609
O1    4   -0.667480   -0.835161   -0.728605    11.00000    0.02330    0.03386 =
         0.03628   -0.00229   -0.00204    0.01199
O2    4   -0.576332   -0.620489   -0.756401    11.00000    0.02597    0.04218 =
         0.03281    0.00788   -0.00163    0.02037
N1    3   -0.445403   -0.684412   -0.714191    11.00000    0.01952    0.02409 =
         0.02210    0.00264    0.00080    0.01152
C1    1   -0.421576   -0.790474   -0.693014    11.00000    0.01852    0.02029 =
         0.02137    0.00087    0.00141    0.00909
AFIX  13
H1    2   -0.498467   -0.879423   -0.704395    11.00000   -1.20000
AFIX   0
C2    1   -0.294584   -0.775542   -0.717572    11.00000    0.02056    0.02252 =
         0.01706    0.00101    0.00059    0.01075
C3    1   -0.288377   -0.891409   -0.728277    11.00000    0.02396    0.02068 =
         0.02321    0.00178    0.00177    0.01023
AFIX  43
H3    2   -0.362207   -0.977396   -0.719369    11.00000   -1.20000
AFIX   0
C4    1   -0.175024   -0.882574   -0.751917    11.00000    0.02757    0.02517 =
         0.02326   -0.00124   -0.00144    0.01607
C5    1   -0.071180   -0.754734   -0.765535    11.00000    0.02050    0.02926 =
         0.02150   -0.00038    0.00043    0.01451
AFIX  43
H5    2    0.005257   -0.747908   -0.782840    11.00000   -1.20000
AFIX   0
C6    1   -0.073158   -0.636263   -0.755188    11.00000    0.02030    0.02449 =
         0.01854    0.00044   -0.00141    0.01071
C7    1   -0.187306   -0.646125   -0.729672    11.00000    0.02030    0.02036 =
         0.01782    0.00026   -0.00176    0.01026
C8    1   -0.203654   -0.529462   -0.715549    11.00000    0.02304    0.02133 =
         0.01708    0.00169   -0.00007    0.01172
C9    1   -0.335878   -0.549946   -0.709714    11.00000    0.02441    0.02399 =
         0.01735    0.00282    0.00075    0.01382
C10   1   -0.355751   -0.443017   -0.696456    11.00000    0.03163    0.02913 =
         0.02215    0.00452    0.00394    0.02028
AFIX  43
H10   2   -0.444896   -0.458363   -0.692290    11.00000   -1.20000
AFIX   0
C11   1   -0.246535   -0.314621   -0.689313    11.00000    0.04257    0.02481 =
         0.02684    0.00233    0.00417    0.02158
AFIX  43
H11   2   -0.260947   -0.241608   -0.681510    11.00000   -1.20000
AFIX   0
C12   1   -0.116086   -0.292468   -0.693537    11.00000    0.03633    0.02081 =
         0.03077   -0.00092    0.00049    0.01162
AFIX  43
H12   2   -0.041017   -0.204736   -0.688005    11.00000   -1.20000
AFIX   0
C13   1   -0.095719   -0.399113   -0.705888    11.00000    0.02577    0.02432 =
         0.02586    0.00123    0.00016    0.01171
AFIX  43
H13   2   -0.005998   -0.383339   -0.707857    11.00000   -1.20000
AFIX   0
C14   1   -0.423288   -0.788881   -0.633901    11.00000    0.02561    0.01713 =
         0.02245    0.00329    0.00408    0.01226
C15   1   -0.547270   -0.837182   -0.609156    11.00000    0.02449    0.02070 =
         0.02650    0.00372    0.00354    0.01205
AFIX  43
H15   2   -0.627572   -0.872613   -0.629123    11.00000   -1.20000
AFIX   0
C16   1   -0.554986   -0.834172   -0.555419    11.00000    0.03316    0.02237 =
         0.02817    0.00705    0.01024    0.01712
C17   1   -0.436905   -0.785564   -0.526807    11.00000    0.04132    0.02715 =
         0.02038    0.00539    0.00604    0.02060
AFIX  43
H17   2   -0.441474   -0.784379   -0.490191    11.00000   -1.20000
AFIX   0
C18   1   -0.311786   -0.738459   -0.550610    11.00000    0.03278    0.02571 =
         0.02420    0.00404    0.00054    0.01703
C19   1   -0.306128   -0.739581   -0.604488    11.00000    0.02334    0.02303 =
         0.02350    0.00413    0.00354    0.01230
AFIX  43
H19   2   -0.221413   -0.706341   -0.621231    11.00000   -1.20000
AFIX   0
C20   1   -0.571999   -0.722397   -0.732564    11.00000    0.02232    0.03339 =
         0.01890   -0.00056    0.00098    0.01578
C21   1   -0.162668   -1.005757   -0.761727    11.00000    0.03940    0.02970 =
         0.04427    0.00131    0.00651    0.02226
AFIX 137
H21A  2   -0.104053   -1.011548   -0.735463    11.00000   -1.50000
H21B  2   -0.123609   -0.999175   -0.796029    11.00000   -1.50000
H21C  2   -0.252299   -1.086721   -0.760072    11.00000   -1.50000
AFIX   0
C22   1    0.047997   -0.505836   -0.772291    11.00000    0.01905    0.02761 =
         0.02551   -0.00046    0.00154    0.00833
AFIX 137
H22A  2    0.108319   -0.463179   -0.742797    11.00000   -1.50000
H22B  2    0.018161   -0.444989   -0.785815    11.00000   -1.50000
H22C  2    0.096260   -0.524564   -0.799376    11.00000   -1.50000
AFIX   0
C23   1   -0.689199   -0.880583   -0.529258    11.00000    0.03758    0.03604 =
         0.03312    0.00756    0.01541    0.02144
AFIX 137
H23A  2   -0.756125   -0.969194   -0.542836    11.00000   -1.50000
H23B  2   -0.719196   -0.815349   -0.536012    11.00000   -1.50000
H23C  2   -0.679363   -0.887321   -0.491950    11.00000   -1.50000
AFIX   0
C24   1   -0.185644   -0.689056   -0.518433    11.00000    0.03887    0.04859 =
         0.02388    0.00418   -0.00284    0.02232
AFIX 137
H24A  2   -0.105966   -0.637925   -0.540322    11.00000   -1.50000
H24B  2   -0.183437   -0.766538   -0.503349    11.00000   -1.50000
H24C  2   -0.185638   -0.630634   -0.490739    11.00000   -1.50000
AFIX   0
C25   1   -0.707260   -0.649811   -0.774146    11.00000    0.03133    0.05447 =
         0.04538    0.00426   -0.00778    0.02565
AFIX 137
H25A  2   -0.733416   -0.590431   -0.756578    11.00000   -1.50000
H25B  2   -0.773478   -0.744195   -0.766463    11.00000   -1.50000
H25C  2   -0.704223   -0.634813   -0.811505    11.00000   -1.50000
AFIX   0

PART -1
O3    4    0.105665    0.000148   -0.672107    10.08333    0.02776    0.02667 =
         0.02541    0.00028   -0.00084    0.01395
AFIX   3
H3A   2    0.185795    0.040658   -0.685887    10.08333   -1.50000
H3B   2    0.098715   -0.062402   -0.651127    10.08333   -1.50000
AFIX   0
HKLF 4

REM  a23101302aqlq_a.res in P3(2)21
REM R1 =  0.0272 for    3934 Fo > 4sig(Fo)  and  0.0275 for all    3980 data
REM    268 parameters refined using      6 restraints

END

WGHT      0.0511      0.2490

REM Highest difference peak  0.155,  deepest hole -0.143,  1-sigma level  0.031
Q1    1  -0.6960 -0.5683 -0.7924  11.00000  0.05    0.15
Q2    1  -0.7775 -0.6704 -0.7432  11.00000  0.05    0.15
Q3    1  -0.2440 -0.7062 -0.7297  11.00000  0.05    0.14
Q4    1  -0.1926 -0.5832 -0.7226  11.00000  0.05    0.14
Q5    1  -0.7399 -0.7148 -0.8024  11.00000  0.05    0.14
Q6    1  -0.3604 -0.7849 -0.7070  11.00000  0.05    0.13
Q7    1  -0.0832 -0.6939 -0.7620  11.00000  0.05    0.13
Q8    1  -0.4005 -0.6193 -0.7134  11.00000  0.05    0.12
Q9    1  -0.2652 -0.5255 -0.7298  11.00000  0.05    0.12
Q10   1  -0.4200 -0.7889 -0.6634  11.00000  0.05    0.12
Q11   1  -0.2648 -0.5471 -0.7070  11.00000  0.05    0.12
Q12   1  -0.3770 -0.7674 -0.5424  11.00000  0.05    0.12
Q13   1  -0.3638 -0.7764 -0.6170  11.00000  0.05    0.11
Q14   1  -0.1116 -0.6240 -0.7293  11.00000  0.05    0.11
Q15   1  -0.7355 -0.9575 -0.5102  11.00000  0.05    0.11
Q16   1  -0.1826 -0.3050 -0.7099  11.00000  0.05    0.11
Q17   1  -0.6845 -0.8045 -0.5130  11.00000  0.05    0.11
Q18   1  -0.3442 -0.4924 -0.7107  11.00000  0.05    0.11
Q19   1  -0.1401 -0.4522 -0.7274  11.00000  0.05    0.10
Q20   1  -0.2429 -0.8872 -0.7469  11.00000  0.05    0.10
;
_shelx_res_checksum              94162
_olex2_date_sample_data_collection 2023-10-13
_olex2_submission_special_instructions 'No special instructions were received'
_oxdiff_exptl_absorpt_empirical_details 
;
Empirical correction (ABSPACK) includes:
- Absorption correction using spherical harmonics
- Frame scaling
- Detector area scaling
;
_oxdiff_exptl_absorpt_empirical_full_max 1.408
_oxdiff_exptl_absorpt_empirical_full_min 0.743
